# Supplementary material for: Presence of the Herbaceous Marsh Species Schoenoplectus americanus Enhances Surface Elevation Gain in Transitional Coastal Wetland Communities Exposed to Elevated CO2 and Sediment Deposition Events
Source: Plants (Basel). 2022 May 6;11(9):1259. doi: 10.3390/plants11091259 (PMC9102553; doi:10.3390/plants11091259)
Supplement: Supplementary file 1 [file plants-11-01259-s001.zip]

Archive with 1 entries (1 files):
- plants-1653938-supplementary.pdf
